# Supplementary material for: Comparative Analysis of Phenolic Profiles and Antioxidant Activity in the Leaves of Invasive Amelanchier × spicata (Lam.) K. Koch in Lithuania
Source: Plants (Basel). 2025 Jan 14;14(2):221. doi: 10.3390/plants14020221 (PMC11769043; doi:10.3390/plants14020221)
Supplement: Supplementary file 1 [file plants-14-00221-s001.zip]

Archive with 1 entries (1 files):
- plants-3379596-supplementary.pdf
